# Supplementary material for: Mitochondrial Genomes Yield Insights into the Basal Lineages of Ichneumonid Wasps (Hymenoptera: Ichneumonidae)
Source: Genes (Basel). 2022 Jan 25;13(2):218. doi: 10.3390/genes13020218 (PMC8872219; doi:10.3390/genes13020218)
Supplement: Supplementary file 1 [file genes-13-00218-s001.zip]

Archive with 1 entries (1 files):
- genes-1512674-supplementary.pdf
